# Supplementary material for: Phenotypic and Molecular Characterization of Multidrug-Resistant Clinical Isolates of the Candidozyma haemuli Species Complex (Formerly Candida haemulonii Species Complex) from the Brazilian Amazon Reveals the First Case of Candidozyma pseudohaemuli in Brazil
Source: J Fungi (Basel). 2025 May 20;11(5):394. doi: 10.3390/jof11050394 (PMC12113443; doi:10.3390/jof11050394)
Supplement: Supplementary file 1 [file jof-11-00394-s001.zip]

Archive with 1 entries (1 files):
- jof-3607071-supplementary.pdf
